# Supplementary material for: Lactiplantibacillus plantarum-12 Alleviates Inflammation and Colon Cancer Symptoms in AOM/DSS-Treated Mice through Modulating the Intestinal Microbiome and Metabolome
Source: Nutrients. 2022 May 3;14(9):1916. doi: 10.3390/nu14091916 (PMC9100115; doi:10.3390/nu14091916)
Supplement: Supplementary file 1 [file nutrients-14-01916-s001.zip]

Archive with 1 entries (1 files):
- nutrients-1635126-supplementary materials.pdf
